# Supplementary material for: Long unidirectional barbed suturing technique with extracorporeal traction in laparoscopic myomectomy
Source: BMC Surg. 2014 Oct 27;14:84. doi: 10.1186/1471-2482-14-84 (PMC4217315; doi:10.1186/1471-2482-14-84)
Supplement: Supplementary file 3 — Additional file 3: Long unidirectional barbed suturing technique with extracorporeal traction. (ZIP 17 MB) [file 12893_2014_521_MOESM3_ESM.zip]

Archive with 1 entries (1 files):
- video3new.mpg
